# Supplementary material for: The Sounds of Softness. Designing Sound for Human-Soft Robot Interaction
Source: Front Robot AI. 2021 Oct 12;8:674121. doi: 10.3389/frobt.2021.674121 (PMC8546171; doi:10.3389/frobt.2021.674121)
Supplement: Supplementary file 2 [file DataSheet3.ZIP]

Archive with 32 entries (28 files):
- Code - Programs for SONO robot and Tentacle robot/
- __MACOSX/._Code - Programs for SONO robot and Tentacle robot
- Code - Programs for SONO robot and Tentacle robot/REVISED_Pneumatic_tentacle_MIDI_version_November_2020-JJ/
- __MACOSX/Code - Programs for SONO robot and Tentacle robot/._REVISED_Pneumatic_tentacle_MIDI_version_November_2020-JJ
- Code - Programs for SONO robot and Tentacle robot/SONO_MIDI_ArduinoToAbleton_November_2020/
- __MACOSX/Code - Programs for SONO robot and Tentacle robot/._SONO_MIDI_ArduinoToAbleton_November_2020
- Code - Programs for SONO robot and Tentacle robot/REVISED_Pneumatic_tentacle_MIDI_version_November_2020-JJ/REVISED_Pneumatic_tentacle_MIDI_version_November_2020-JJ.ino
- __MACOSX/Code - Programs for SONO robot and Tentacle robot/REVISED_Pneumatic_tentacle_MIDI_version_November_2020-JJ/._REVISED_Pneumatic_tentacle_MIDI_version_November_2020-JJ.ino
- Code - Programs for SONO robot and Tentacle robot/REVISED_Pneumatic_tentacle_MIDI_version_November_2020-JJ/declareTriggersMIDI.ino
- __MACOSX/Code - Programs for SONO robot and Tentacle robot/REVISED_Pneumatic_tentacle_MIDI_version_November_2020-JJ/._declareTriggersMIDI.ino
- Code - Programs for SONO robot and Tentacle robot/SONO_MIDI_ArduinoToAbleton_November_2020/SONO_MIDI_ArduinoToAbleton_November_2020/
- __MACOSX/Code - Programs for SONO robot and Tentacle robot/SONO_MIDI_ArduinoToAbleton_November_2020/._SONO_MIDI_ArduinoToAbleton_November_2020
- Code - Programs for SONO robot and Tentacle robot/SONO_MIDI_ArduinoToAbleton_November_2020/SONO_MIDI_ArduinoToAbleton_November_2020/robotStutterSequence2_tab.ino
- __MACOSX/Code - Programs for SONO robot and Tentacle robot/SONO_MIDI_ArduinoToAbleton_November_2020/SONO_MIDI_ArduinoToAbleton_November_2020/._robotStutterSequence2_tab.ino
- Code - Programs for SONO robot and Tentacle robot/SONO_MIDI_ArduinoToAbleton_November_2020/SONO_MIDI_ArduinoToAbleton_November_2020/pumpAndValveDeclarations.ino
- __MACOSX/Code - Programs for SONO robot and Tentacle robot/SONO_MIDI_ArduinoToAbleton_November_2020/SONO_MIDI_ArduinoToAbleton_November_2020/._pumpAndValveDeclarations.ino
- Code - Programs for SONO robot and Tentacle robot/SONO_MIDI_ArduinoToAbleton_November_2020/SONO_MIDI_ArduinoToAbleton_November_2020/SONO_MIDI_ArduinoToAbleton_November_2020.ino
- __MACOSX/Code - Programs for SONO robot and Tentacle robot/SONO_MIDI_ArduinoToAbleton_November_2020/SONO_MIDI_ArduinoToAbleton_November_2020/._SONO_MIDI_ArduinoToAbleton_November_2020.ino
- Code - Programs for SONO robot and Tentacle robot/SONO_MIDI_ArduinoToAbleton_November_2020/SONO_MIDI_ArduinoToAbleton_November_2020/robotSequence4_tab.ino
- __MACOSX/Code - Programs for SONO robot and Tentacle robot/SONO_MIDI_ArduinoToAbleton_November_2020/SONO_MIDI_ArduinoToAbleton_November_2020/._robotSequence4_tab.ino
- Code - Programs for SONO robot and Tentacle robot/SONO_MIDI_ArduinoToAbleton_November_2020/SONO_MIDI_ArduinoToAbleton_November_2020/robotStutterSequence1_tab.ino
- __MACOSX/Code - Programs for SONO robot and Tentacle robot/SONO_MIDI_ArduinoToAbleton_November_2020/SONO_MIDI_ArduinoToAbleton_November_2020/._robotStutterSequence1_tab.ino
- Code - Programs for SONO robot and Tentacle robot/SONO_MIDI_ArduinoToAbleton_November_2020/SONO_MIDI_ArduinoToAbleton_November_2020/robotSequence5_tab.ino
- __MACOSX/Code - Programs for SONO robot and Tentacle robot/SONO_MIDI_ArduinoToAbleton_November_2020/SONO_MIDI_ArduinoToAbleton_November_2020/._robotSequence5_tab.ino
- Code - Programs for SONO robot and Tentacle robot/SONO_MIDI_ArduinoToAbleton_November_2020/SONO_MIDI_ArduinoToAbleton_November_2020/robotSequence1_tab.ino
- __MACOSX/Code - Programs for SONO robot and Tentacle robot/SONO_MIDI_ArduinoToAbleton_November_2020/SONO_MIDI_ArduinoToAbleton_November_2020/._robotSequence1_tab.ino
- Code - Programs for SONO robot and Tentacle robot/SONO_MIDI_ArduinoToAbleton_November_2020/SONO_MIDI_ArduinoToAbleton_November_2020/robotSequence3_tab.ino
- __MACOSX/Code - Programs for SONO robot and Tentacle robot/SONO_MIDI_ArduinoToAbleton_November_2020/SONO_MIDI_ArduinoToAbleton_November_2020/._robotSequence3_tab.ino
- Code - Programs for SONO robot and Tentacle robot/SONO_MIDI_ArduinoToAbleton_November_2020/SONO_MIDI_ArduinoToAbleton_November_2020/robotSequence2_tab.ino
- __MACOSX/Code - Programs for SONO robot and Tentacle robot/SONO_MIDI_ArduinoToAbleton_November_2020/SONO_MIDI_ArduinoToAbleton_November_2020/._robotSequence2_tab.ino
- Code - Programs for SONO robot and Tentacle robot/SONO_MIDI_ArduinoToAbleton_November_2020/SONO_MIDI_ArduinoToAbleton_November_2020/declareTriggersMIDI.ino
- __MACOSX/Code - Programs for SONO robot and Tentacle robot/SONO_MIDI_ArduinoToAbleton_November_2020/SONO_MIDI_ArduinoToAbleton_November_2020/._declareTriggersMIDI.ino
