# Supplementary material for: The Sounds of Softness. Designing Sound for Human-Soft Robot Interaction
Source: Front Robot AI. 2021 Oct 12;8:674121. doi: 10.3389/frobt.2021.674121 (PMC8546171; doi:10.3389/frobt.2021.674121)
Supplement: Supplementary file 2 [file DataSheet3.ZIP › Code - Programs for SONO robot and Tentacle robot/REVISED_Pneumatic_tentacle_MIDI_version_November_2020-JJ/REVISED_Pneumatic_tentacle_MIDI_version_November_2020-JJ.ino]

//*********************************************************//
//  Tentacle control program for HRI setup
//  by Jonas Jørgensen
//  (premiered at Culture Night @ IT Univ. of Copenhagen Oct. 13 2017)
//  (Improved code documentation Sep 10, 2018)
//  NOTE TO SELF: THIS PROGRAM WAS USED ON BOTH THE RED AND THE BLUE PLATFORM
//
//  Edited in Oct. 2020 by Jonas Jørgensen & Mads Bering Christiansen
//  MIDI output added to original code
//  MIDI messages are sent to virtual MIDI port on MIDI channel 3.
//  This program is linked to the Ableton project named "Syddansk Universitet - Sound and embodiment - Sound designs for soft robots - 2.11.2020"
//  NOTE: Sensor is not activated due to possible conflict with MIDI-messaging
//*********************************************************//

//MIDI Inclusion - MIDI is used to trigger "dummy clips" within Ableton Live when a pump or valve is activated in the code.
#include <MIDI.h>
#include <midi_Defs.h>
#include <midi_Message.h>
#include <midi_Namespace.h>
#include <midi_Settings.h>
struct MySettings : public midi::DefaultSettings

//are these two lines below needed?
{
  static const bool UseRunningStatus = false; //makes sure that the first MIDI CC-values are read
  static const long BaudRate = 115200; //MIDI has a default baud rate of 31250, but it is set higher here for smoother communication
};


MIDI_CREATE_CUSTOM_INSTANCE(HardwareSerial, Serial, MIDI, MySettings);

//software and hardware declaration below

int initialInflateTime = 1000; //This is the number of miliseconds the robot will inflate (try different values)
int inflateTime = 13000; //This is the number of miliseconds the robot will inflate (try different values)
int loopMax = inflateTime / 100;
int randTime;
int loopTime;
int loopAcc = 0;
int loopAccMax = 6000;
int initialLoopMax = initialInflateTime / 100;

bool dir1;
bool dir2;
bool dir3;


int deflateBuffer = 0;
int deflateTime = initialInflateTime + inflateTime + deflateBuffer; //This is the number of miliseconds the robot will deflate (try different values)
bool rightSensorActivate = 1;
bool leftSensorActivate = 1;
int loopCounter;
int mainLoopCounter = 0;
int breathNum;

int pump1Pin = 2;
int valve1Pin = 3;
int pump2Pin = 4;
int valve2Pin = 5;
int pump3Pin = 6;
int valve3Pin = 7;

void setup() {
  MIDI.begin(MIDI_CHANNEL_OMNI); //Includes all 16 MIDI channels (if more than 1 channel is needed)
  Serial.begin(115200); //baud rate needs to be declared AFTER MIDI.begin in order to work with Hairless MIDI

  //Serial.begin(9600); <- this is a part of the original code. Has been commented out due to line above -> Serial.begin(115200);
  pinMode(pump1Pin, OUTPUT);
  pinMode(valve1Pin, OUTPUT);
  pinMode(pump2Pin, OUTPUT);
  pinMode(valve2Pin, OUTPUT);
  pinMode(pump3Pin, OUTPUT);
  pinMode(valve3Pin, OUTPUT);
  deflate(7000);
  //randomSeed

  allOffMIDI(); //turn all MIDI signals off

}


void TESTloop() { //LOOP FOR TESTING EACH FUNCTION
  loopCounter = 0;
  mainLoopCounter = 0;
  //rightSensorActivate = digitalRead(8); //Oprindelig linje til sensor
  rightSensorActivate = 1;

  preProg3();
  delay(4000);
}
void loop() {
  //declareTriggersMIDI(); //Use this function to map MIDI "dummy clip" triggers in Ableton Live. Only use for initial setup.

  //If code below is included, MIDI messages are stuck between numbers 13-15.

  loopCounter = 0;
  mainLoopCounter = 0;
  //Serial.print(digitalRead(8)); // print the data from the sensor

  for (int j = 0; j < 15; j++) { //Do 1500ms delay between breaths and autonomous behaviors, do inflate if sensor is triggered
    mainLoopCounter++;
    //rightSensorActivate = digitalRead(8); //Oprindelig linje til sensor
    rightSensorActivate = 1;

    if (rightSensorActivate == 0) { //IF SENSOR IS TRIGGERED

      initialInflate(); //MOVE TO HAND
      inflate1();
      inflate2();

      deflate(loopCounter * 95);
      loopCounter = 0;
    }
    delay(100);
  }

  //If code above is included, MIDI messages are stuck between numbers 13-15.

  breathNum = random(1, 4);
  int select = random(3, 8); // Random number from 3-7
  //if (select==2) autoBehav();
  if (select == 3) preProg1();
  if (select == 4) preProg2();
  if (select == 5) preProg3();
  if (select == 6) breathe(breathNum, 12);
  if (select == 7) breathe(breathNum, 12);

  /*
    leftSensorActivate=digitalRead(9);
    if (leftSensorActivate==0){
    //initialInflate();
    inflate(0);
    }
  */

  //allOffMIDI(); //turn all MIDI signals off

}

void initialInflate() {
  ///INITIAL INFLATION
  MIDI.sendNoteOn(13, 127, 3); //Trigger note in Ableton Live -> can be mapped to trigger dummy clip

  //Serial.println("-initialInflate");

  while (rightSensorActivate == 0 && loopCounter < initialLoopMax) {
    loopCounter++;
    //rightSensorActivate = digitalRead(8); //Oprindelig linje til sensor
    rightSensorActivate = 1;
    digitalWrite(valve1Pin, LOW);
    digitalWrite(pump1Pin, HIGH); //Left pump
    digitalWrite(valve2Pin, LOW);
    digitalWrite(pump2Pin, HIGH); //Right pump
    digitalWrite(valve3Pin, LOW);
    digitalWrite(pump3Pin, HIGH); //Front pump

    delay(100);
  }

  if (rightSensorActivate == 1) deflate(loopCounter * 100);
  MIDI.sendNoteOff(13, 0, 3); //@Mads: Jeg vil mene denne midi besked skal være i deflate() funktionen i stedet, ellers kommer den først efter at tentaklen har lukket luften ud. Ellers skal den komme før kaldet til deflate()


}

void inflate1() {
  //Serial.println("inflate1");

  MIDI.sendNoteOn(14, 127, 3); //Trigger note in Ableton Live -> can be mapped to trigger dummy clip


  while (rightSensorActivate == 0 && loopCounter < loopMax * 0.3) {
    loopCounter++;
    //rightSensorActivate = digitalRead(8); //Oprindelig linje til sensor
    rightSensorActivate = 1;
    digitalWrite(valve1Pin, LOW);
    digitalWrite(pump1Pin, HIGH);
    digitalWrite(valve2Pin, LOW);
    digitalWrite(pump2Pin, LOW); //Pump off
    digitalWrite(valve3Pin, LOW);
    digitalWrite(pump3Pin, LOW); //Pump off


    delay(100);
  }

  MIDI.sendNoteOff(14, 0, 3);

}

void inflate2() {
  //Serial.println("inflate2");

  MIDI.sendNoteOn(15, 127, 3); //Trigger note in Ableton Live -> can be mapped to trigger dummy clip


  while (rightSensorActivate == 0 && loopCounter < loopMax) {
    loopCounter++;
    //rightSensorActivate = digitalRead(8); //Oprindelig linje til sensor
    rightSensorActivate = 1;
    digitalWrite(valve1Pin, LOW);
    digitalWrite(pump1Pin, HIGH);
    digitalWrite(valve2Pin, LOW);
    digitalWrite(pump2Pin, LOW);
    digitalWrite(valve3Pin, LOW);
    digitalWrite(pump3Pin, HIGH); //Pump 3 off

    delay(100);
  }

  MIDI.sendNoteOff(15, 0, 3);

}


void preProg1() {
  //Serial.println("preProg1");
  int duration = 120;
  initialInflate();
  loopCounter = 0;

  //MIDI inclusion here
  MIDI.sendNoteOn(1, 127, 3); //Trigger "preProg1 - 1" in Ableton Live

  while (rightSensorActivate == 1 && loopCounter < 10) { //10 * 100 ms -> 1000 ms
    loopCounter++;
    //rightSensorActivate = digitalRead(8); //Oprindelig linje til sensor
    rightSensorActivate = 1;
    digitalWrite(valve1Pin, LOW);
    digitalWrite(pump1Pin, HIGH); //Left pump
    digitalWrite(valve2Pin, LOW);
    digitalWrite(pump2Pin, HIGH); //Right pump
    digitalWrite(valve3Pin, LOW);
    digitalWrite(pump3Pin, LOW); //Front pump


    delay(100);
  }

  //MIDI inclusion here
  //MIDI.sendNoteOff(1, 0, 3); //turn off the previous dummy clip before activating a new one //@Mads: Skal der triggeres en ny lyd her? Den sekvens der kommer er jo blot en ny del af den bevægelse der er i gang? Måske det er nødvendigt fordi det er en lang bevægelse?
  //MIDI.sendNoteOn(2, 127, 3); //Trigger "preProg1 - 2" in Ableton Live

  while (rightSensorActivate == 1 && loopCounter < 40) { //40 * 100 ms -> 4000 ms
    loopCounter++;
    //rightSensorActivate = digitalRead(8); //Oprindelig linje til sensor
    rightSensorActivate = 1;
    digitalWrite(valve1Pin, LOW);
    digitalWrite(pump1Pin, LOW); //Left pump
    digitalWrite(valve2Pin, LOW);
    digitalWrite(pump2Pin, HIGH); //Right pump
    digitalWrite(valve3Pin, LOW);
    digitalWrite(pump3Pin, LOW); //Front pump

    delay(100);
  }

  //MIDI inclusion here
  //MIDI.sendNoteOff(2, 0, 3); //turn off the previous dummy clip before activating a new one //@Mads:Samme her
  //MIDI.sendNoteOn(3, 127, 3); //Trigger "preProg1 - 3" in Ableton Live

  while (rightSensorActivate == 1 && loopCounter < 75) { //75 * 100 ms -> 7500 ms
    loopCounter++;
    //rightSensorActivate = digitalRead(8); //Oprindelig linje til sensor
    rightSensorActivate = 1;
    digitalWrite(valve1Pin, LOW);
    digitalWrite(pump1Pin, LOW); //Left pump
    digitalWrite(valve2Pin, LOW);
    digitalWrite(pump2Pin, HIGH); //Right pump
    digitalWrite(valve3Pin, LOW);
    digitalWrite(pump3Pin, HIGH); //Front pump


    delay(100);
  }

  deflate(2000);

  //MIDI inclusion here
  //MIDI.sendNoteOff(3, 0, 3); //turn off the previous dummy clip before activating a new one //@Mads: Samme her - og også i preProg2() og preProg3()
  //MIDI.sendNoteOn(4, 127, 3); //Trigger "preProg1 - 4" in Ableton Live

  while (rightSensorActivate == 1 && loopCounter < 105) { //GO RIGHT
    loopCounter++;
    //rightSensorActivate = digitalRead(8); //Oprindelig linje til sensor
    rightSensorActivate = 1;
    digitalWrite(valve1Pin, LOW);
    digitalWrite(pump1Pin, HIGH); //Left pump
    digitalWrite(valve2Pin, LOW);
    digitalWrite(pump2Pin, LOW); //Right pump
    digitalWrite(valve3Pin, LOW);
    digitalWrite(pump3Pin, LOW); //Front pump

    delay(100);

    //MIDI inclusion here
    //MIDI.sendNoteOff(4, 0, 3); //turn off the previous dummy clip before activating a new one
    //MIDI.sendNoteOn(5, 127, 3); //Trigger "preProg1 - 5" in Ableton Live

  }
  while (rightSensorActivate == 1 && loopCounter < 135) { //GO RIGHT AND BACK
    loopCounter++;
    //rightSensorActivate = digitalRead(8); //Oprindelig linje til sensor
    rightSensorActivate = 1;
    digitalWrite(valve1Pin, LOW);
    digitalWrite(pump1Pin, HIGH); //Left pump
    digitalWrite(valve2Pin, LOW);
    digitalWrite(pump2Pin, LOW); //Right pump
    digitalWrite(valve3Pin, LOW);
    digitalWrite(pump3Pin, HIGH); //Front pump

    delay(100);
  }

  //MIDI.sendNoteOff(4, 0, 3); //turn off the previous dummy clip

  MIDI.sendNoteOff(1, 0, 3); //turn off the previous dummy clip before activating a new one //@Mads: Skal der triggeres en ny lyd her? Den sekvens der kommer er jo blot en ny del af den bevægelse der er i gang? Måske det er nødvendigt fordi det er en lang bevægelse?

  deflate(3000);

}


void preProg2() {
  //Serial.println("preProg2");
  int duration = 120;
  initialInflate();
  loopCounter = 0;

  //MIDI inclusion here
  MIDI.sendNoteOn(6, 127, 3); //Trigger "preProg2 - 1" in Ableton Live

  while (rightSensorActivate == 1 && loopCounter < 65) {
    loopCounter++;
    //rightSensorActivate = digitalRead(8); //Oprindelig linje til sensor
    rightSensorActivate = 1;

    digitalWrite(valve1Pin, LOW);
    digitalWrite(pump1Pin, HIGH); //Left pump
    digitalWrite(valve2Pin, LOW);
    digitalWrite(pump2Pin, HIGH); //Right pump
    digitalWrite(valve3Pin, LOW);
    digitalWrite(pump3Pin, LOW); //Front pump

    delay(100);
  }


  //MIDI inclusion here
  //MIDI.sendNoteOff(6, 0, 3); //turn off the previous dummy clip before activating a new one
  //MIDI.sendNoteOn(7, 127, 3); //Trigger "preProg2 - 2" in Ableton Live

  MIDI.sendNoteOff(6, 0, 3);

  deflate(3000);

}

void preProg3() {
  //Serial.println("preProg3");
  int duration = 120;
  initialInflate();
  loopCounter = 0;

  //MIDI inclusion here
  MIDI.sendNoteOn(8, 127, 3); //Trigger "preProg3 - 1" in Ableton Live

  while (rightSensorActivate == 1 && loopCounter < 40) {
    loopCounter++;
    //rightSensorActivate = digitalRead(8); //Oprindelig linje til sensor
    rightSensorActivate = 1;
    digitalWrite(valve1Pin, LOW);
    digitalWrite(pump1Pin, LOW); //Left pump
    digitalWrite(valve2Pin, LOW);
    digitalWrite(pump2Pin, LOW); //Right pump
    digitalWrite(valve3Pin, LOW);
    digitalWrite(pump3Pin, HIGH); //Front pump

    delay(100);
  }

  //MIDI inclusion here
  //MIDI.sendNoteOff(8, 0, 3); //turn off the previous dummy clip before activating a new one
  //MIDI.sendNoteOn(9, 127, 3); //Trigger "preProg3 - 2" in Ableton Live

  deflate(200);

  while (rightSensorActivate == 1 && loopCounter < 90) {
    loopCounter++;
    //rightSensorActivate = digitalRead(8); //Oprindelig linje til sensor
    rightSensorActivate = 1;
    digitalWrite(valve1Pin, LOW);
    digitalWrite(pump1Pin, HIGH); //Left pump
    digitalWrite(valve2Pin, LOW);
    digitalWrite(pump2Pin, LOW); //Right pump
    digitalWrite(valve3Pin, LOW);
    digitalWrite(pump3Pin, LOW); //Front pump

    delay(100);
  }

  //MIDI inclusion here
  //MIDI.sendNoteOff(9, 0, 3); //turn off the previous dummy clip before activating a new one
  //MIDI.sendNoteOn(10, 127, 3); //Trigger "preProg3 - 3" in Ableton Live

  while (rightSensorActivate == 1 && loopCounter < 110) {
    loopCounter++;
    //rightSensorActivate = digitalRead(8); //Oprindelig linje til sensor
    rightSensorActivate = 1;
    digitalWrite(valve1Pin, LOW);
    digitalWrite(pump1Pin, LOW); //Left pump
    digitalWrite(valve2Pin, LOW);
    digitalWrite(pump2Pin, HIGH); //Right pump
    digitalWrite(valve3Pin, LOW);
    digitalWrite(pump3Pin, LOW); //Front pump

    delay(100);
  }

  //MIDI inclusion here
  //MIDI.sendNoteOff(10, 0, 3); //turn off the previous dummy clip before activating a new one
  //MIDI.sendNoteOn(11, 127, 3); //Trigger "preProg3 - 4" in Ableton Live

  while (rightSensorActivate == 1 && loopCounter < 120) {
    loopCounter++;
    //rightSensorActivate = digitalRead(8); //Oprindelig linje til sensor
    rightSensorActivate = 1;
    digitalWrite(valve1Pin, HIGH);
    digitalWrite(pump1Pin, LOW); //Left pump
    digitalWrite(valve2Pin, LOW);
    digitalWrite(pump2Pin, HIGH); //Right pump
    digitalWrite(valve3Pin, HIGH);
    digitalWrite(pump3Pin, LOW); //Front pump


    delay(100);
  }

  deflate(3000);
  MIDI.sendNoteOff(8, 0, 3); //turn off the previous dummy clip before activating a new one


}
void breathe(int breathNum, int rate) {
  //Serial.println("breathe");
  for (int i = 1; i <= breathNum; i++) {
    loopCounter = 0;

    //MIDI inclusion here
    MIDI.sendNoteOn(12, 127, 3); // Trigger "breathe - 1" in Ableton Live //@Mads: Her skal dummy klippet være meget kort, da rate=12 dvs. oppustningen er kun på 1,2 sekund

    while (rightSensorActivate == 1 && loopCounter < rate) {
      loopCounter++;
      //rightSensorActivate = digitalRead(8); //Oprindelig linje til sensor
      rightSensorActivate = 1;
      digitalWrite(valve1Pin, LOW);
      digitalWrite(pump1Pin, HIGH); //Left pump
      digitalWrite(valve2Pin, LOW);
      digitalWrite(pump2Pin, HIGH); //Right pump
      digitalWrite(valve3Pin, LOW);
      digitalWrite(pump3Pin, HIGH); //Front pump

      delay(100);
    }

    deflate(rate * 130);

    MIDI.sendNoteOff(12, 0, 3); //@Mads: her skal midi off også komme før eller indeni deflate() vil jeg mene
  }
}

void autoBehav() {
  //Serial.println("autoBehav");
  int localLoopMax = random(2000, 3500); //Total max time of autonomous behavior
  localLoopMax = localLoopMax / 100;
  loopAcc = 0;

  while (rightSensorActivate == 1 && loopAcc < localLoopMax) { //While loop for complete seq of auton. behav.s

    //rightSensorActivate = digitalRead(8); //Oprindelig linje til sensor
    rightSensorActivate = 1;

    dir1 = random(0, 2);
    dir2 = random(0, 2);
    dir3 = random(0, 2);

    randTime = random(250, 2500); //Time for this part of the autonomous behavior
    loopTime = randTime / 100;
    loopCounter = 0;

    //Serial.println(dir1, dir2, dir3);
    //delay(200);

    digitalWrite(valve1Pin, LOW);
    digitalWrite(pump1Pin, dir1);

    digitalWrite(valve2Pin, LOW);
    digitalWrite(pump2Pin, dir2);

    digitalWrite(valve3Pin, LOW);
    digitalWrite(pump3Pin, dir3);

    while (rightSensorActivate == 1 && loopCounter < loopTime && loopAcc < localLoopMax) { //Loop for beh. that is part of the total seq
      loopCounter++;
      //rightSensorActivate = digitalRead(8); //Oprindelig linje til sensor
      rightSensorActivate = 1;
      delay(100);
    }

    loopAcc = loopAcc + loopCounter;
    //Serial.println(loopAcc);
  }

  deflate(loopAcc * 100);
  loopAcc = 0;
}


void inflate(bool a, bool b, bool c) {
  ///TOTAL DEFLATION
  digitalWrite(valve1Pin, HIGH);
  digitalWrite(pump1Pin, LOW);
  digitalWrite(valve2Pin, HIGH);
  digitalWrite(pump2Pin, LOW);
  digitalWrite(valve3Pin, HIGH);
  digitalWrite(pump3Pin, LOW);

  delay(a * 0.75);
}

void deflate(int a) {
  ///TOTAL DEFLATION
  digitalWrite(valve1Pin, HIGH);
  digitalWrite(pump1Pin, LOW);
  digitalWrite(valve2Pin, HIGH);
  digitalWrite(pump2Pin, LOW);
  digitalWrite(valve3Pin, HIGH);
  digitalWrite(pump3Pin, LOW);

  delay(a * 0.75);
}


void autonomBehav() { //NOT USED IN CURRENT VERSION
  int localLoopMax = random(2000, 3500); //Total max time of autonomous behavior
  localLoopMax = localLoopMax / 100;
  loopAcc = 0;

  while (rightSensorActivate == 1 && loopAcc < localLoopMax) { //While loop for complete seq of auton. behav.s

    //rightSensorActivate = digitalRead(8); //Oprindelig linje til sensor
    rightSensorActivate = 1;
    
    dir1 = random(0, 2);
    dir2 = random(0, 2);
    dir3 = random(0, 2);

    randTime = random(250, 1500); //Time for this part of the autonomous behavior
    loopTime = randTime / 100;
    loopCounter = 0;

    //Serial.println(dir1, dir2, dir3);
    //delay(200);

    digitalWrite(valve1Pin, LOW);
    digitalWrite(pump1Pin, dir1);

    digitalWrite(valve2Pin, LOW);
    digitalWrite(pump2Pin, dir2);

    digitalWrite(valve3Pin, LOW);
    digitalWrite(pump3Pin, dir3);

    while (rightSensorActivate == 1 && loopCounter < loopTime && loopAcc < localLoopMax) { //Loop for beh. that is part of the total seq
      loopCounter++;
     //rightSensorActivate = digitalRead(8); //Oprindelig linje til sensor
    rightSensorActivate = 1;
      
      delay(100);
    }

    loopAcc = loopAcc + loopCounter;
    //Serial.println(loopAcc);
  }

  deflate(loopAcc * 100);
  loopAcc = 0;
}

//Turn off all MIDI notes and messages by using the following function "allOffMIDI"
void allOffMIDI() {

  MIDI.sendNoteOff(1, 0, 3);
  MIDI.sendNoteOff(2, 0, 3);
  MIDI.sendNoteOff(3, 0, 3);
  MIDI.sendNoteOff(4, 0, 3);
  MIDI.sendNoteOff(5, 0, 3);
  MIDI.sendNoteOff(6, 0, 3);
  MIDI.sendNoteOff(7, 0, 3);
  MIDI.sendNoteOff(8, 0, 3);
  MIDI.sendNoteOff(9, 0, 3);
  MIDI.sendNoteOff(10, 0, 3);
  MIDI.sendNoteOff(11, 0, 3);
  MIDI.sendNoteOff(12, 0, 3);
  MIDI.sendNoteOff(13, 0, 3);
  MIDI.sendNoteOff(14, 0, 3);
  MIDI.sendNoteOff(15, 0, 3);
  MIDI.sendNoteOff(16, 0, 3);

  delay (200);
}
