# Supplementary material for: The Sounds of Softness. Designing Sound for Human-Soft Robot Interaction
Source: Front Robot AI. 2021 Oct 12;8:674121. doi: 10.3389/frobt.2021.674121 (PMC8546171; doi:10.3389/frobt.2021.674121)
Supplement: Supplementary file 2 [file DataSheet3.ZIP › Code - Programs for SONO robot and Tentacle robot/REVISED_Pneumatic_tentacle_MIDI_version_November_2020-JJ/declareTriggersMIDI.ino]

//this tab is used to declare virtual MIDI keys (1-16 - notes C#-2 to E-1) in Ableton Live via "MIDI mapping". The keys strokes are sent on MIDI channel 2.

void declareTriggersMIDI() {

  //1 - PreProg1
  MIDI.sendNoteOn(1, 127, 3); //note (1), velocity (127), channel (2)
  delay(2000);
  MIDI.sendNoteOff(1, 0, 3);
  delay(2000);

  //2 - PreProg1
  MIDI.sendNoteOn(2, 127, 3);
  delay(2000);
  MIDI.sendNoteOff(2, 0, 3);
  delay(2000);

  //3 - PreProg1
  MIDI.sendNoteOn(3, 127, 3);
  delay(2000);
  MIDI.sendNoteOff(3, 0, 3);
  delay(2000);

  //4 - PreProg1
  MIDI.sendNoteOn(4, 127, 3);
  delay(2000);
  MIDI.sendNoteOff(4, 0, 3);
  delay(2000);

  //5 - PreProg1
  MIDI.sendNoteOn(5, 127, 3);
  delay(2000);
  MIDI.sendNoteOff(5, 0, 3);
  delay(2000);

  //6 - PreProg2
  MIDI.sendNoteOn(6, 127, 3);
  delay(2000);
  MIDI.sendNoteOff(6, 0, 3);
  delay(2000);

  //7 - PreProg2
  MIDI.sendNoteOn(7, 127, 3);
  delay(2000);
  MIDI.sendNoteOff(7, 0, 3);
  delay(2000);

  //8 - PreProg3
  MIDI.sendNoteOn(8, 127, 3);
  delay(2000);
  MIDI.sendNoteOff(8, 0, 3);
  delay(2000);

  //9 - PreProg3
  MIDI.sendNoteOn(9, 127, 3);
  delay(2000);
  MIDI.sendNoteOff(9, 0, 3);
  delay(2000);

  //10 - PreProg3
  MIDI.sendNoteOn(10, 127, 3);
  delay(2000);
  MIDI.sendNoteOff(10, 0, 3);
  delay(2000);

  //11 - PreProg3
  MIDI.sendNoteOn(11, 127, 3);
  delay(2000);
  MIDI.sendNoteOff(11, 0, 3);
  delay(2000);

  //12 - breathe 1
  MIDI.sendNoteOn(12, 127, 3);
  delay(2000);
  MIDI.sendNoteOff(12, 0, 3);
  delay(2000);

  //13 - free slot
  MIDI.sendNoteOn(13, 127, 3);
  delay(2000);
  MIDI.sendNoteOff(13, 0, 3);
  delay(2000);

  //14 - free slot
  MIDI.sendNoteOn(14, 127, 3);
  delay(2000);
  MIDI.sendNoteOff(14, 0, 3);
  delay(2000);

  //15 - free slot
  MIDI.sendNoteOn(15, 127, 3);
  delay(2000);
  MIDI.sendNoteOff(15, 0, 3);
  delay(2000);

  //16 - free slot
  MIDI.sendNoteOn(16, 127, 3);
  delay(2000);
  MIDI.sendNoteOff(16, 0, 3);
  delay(2000);
  
}
