# Supplementary material for: The Sounds of Softness. Designing Sound for Human-Soft Robot Interaction
Source: Front Robot AI. 2021 Oct 12;8:674121. doi: 10.3389/frobt.2021.674121 (PMC8546171; doi:10.3389/frobt.2021.674121)
Supplement: Supplementary file 2 [file DataSheet3.ZIP › Code - Programs for SONO robot and Tentacle robot/SONO_MIDI_ArduinoToAbleton_November_2020/SONO_MIDI_ArduinoToAbleton_November_2020/pumpAndValveDeclarations.ino]

//Declaration of pump and valve functions below

void onPump1(){
  digitalWrite(valvePin1,LOW);
  digitalWrite(pumpPin1,HIGH);
}

void onPump2(){
  digitalWrite(valvePin2,LOW);
  digitalWrite(pumpPin2,HIGH);
}

void onPump3(){
  digitalWrite(valvePin3,LOW);
  digitalWrite(pumpPin3,HIGH);
}

void onValve1(){
  digitalWrite(valvePin1,HIGH);
  digitalWrite(pumpPin1,LOW);
}

void onValve2(){
  digitalWrite(valvePin2,HIGH);
  digitalWrite(pumpPin2,LOW);
}

void onValve3(){
  digitalWrite(valvePin3,HIGH);
  digitalWrite(pumpPin3,LOW);
}

void neutralState1(){
  digitalWrite(valvePin1,LOW);
  digitalWrite(pumpPin1,LOW);
}

void neutralState2(){
  digitalWrite(valvePin2,LOW);
  digitalWrite(pumpPin2,LOW);
}

void neutralState3(){
  digitalWrite(valvePin3,LOW);
  digitalWrite(pumpPin3,LOW);
}


void deflateComplete() {

  onValve1();
  onValve2();
  onValve3();
  delay(4000);

}
