# Supplementary material for: The Sounds of Softness. Designing Sound for Human-Soft Robot Interaction
Source: Front Robot AI. 2021 Oct 12;8:674121. doi: 10.3389/frobt.2021.674121 (PMC8546171; doi:10.3389/frobt.2021.674121)
Supplement: Supplementary file 2 [file DataSheet3.ZIP › Code - Programs for SONO robot and Tentacle robot/SONO_MIDI_ArduinoToAbleton_November_2020/SONO_MIDI_ArduinoToAbleton_November_2020/SONO_MIDI_ArduinoToAbleton_November_2020.ino]

//SSSSSSSSSSSSSSSSSSSSSSSSSSSSSSSSSSSSSSSSSSSSSSSSSSSSSSSSSSSS//
//OOOOOOOOOOOOOOOOOOOOOOOOOOOOOOOOOOOOOOOOOOOOOOOOOOOOOOOOOOOO//
//NNNNNNNNNNNNNNNNNNNNNNNNNNNNNNNNNNNNNNNNNNNNNNNNNNNNNNNNNNNN//
//OOOOOOOOOOOOOOOOOOOOOOOOOOOOOOOOOOOOOOOOOOOOOOOOOOOOOOOOOOOO//

//SONO MIDI program Ver. 1
//By Mads Bering Christiansen & Jonas Jørgensen
//November 2020

//Original program has been improved with MIDI Inclusion - MIDI is used to trigger "dummy clips" within Ableton Live when a pump or valve is activated in the code.
//This program is linked to the Ableton project named "Syddansk Universitet - Sound and embodiment - Sound designs for soft robots - 12.10.2020"
//Tempo in Ableton Live is set to 200 BPM (beats per minute). This means that 1 bar (or measure) = 1200 ms, 2 bars = 2400 ms etc.

//Numbers that correspond to half or whole bars are declared in the various "inflateTime" and "deflateTime"-ints, so they have the same length as the dummy clips within Ableton Live.
//NOTE: MIDI messages have been added to sequences: "robotSequence2", "robotSequence3", "robotStutterSequence1" and "robotStutterSequence2"

//SSSSSSSSSSSSSSSSSSSSSSSSSSSSSSSSSSSSSSSSSSSSSSSSSSSSSSSSSSSS//
//OOOOOOOOOOOOOOOOOOOOOOOOOOOOOOOOOOOOOOOOOOOOOOOOOOOOOOOOOOOO//
//NNNNNNNNNNNNNNNNNNNNNNNNNNNNNNNNNNNNNNNNNNNNNNNNNNNNNNNNNNNN//
//OOOOOOOOOOOOOOOOOOOOOOOOOOOOOOOOOOOOOOOOOOOOOOOOOOOOOOOOOOOO//


#include <MIDI.h>
#include <midi_Defs.h>
#include <midi_Message.h>
#include <midi_Namespace.h>
#include <midi_Settings.h>
struct MySettings : public midi::DefaultSettings

//are these two lines below needed?
{
  static const bool UseRunningStatus = false; //makes sure that the first MIDI CC-values are read
  static const long BaudRate = 115200; //MIDI has a default baud rate of 31250, but it is set higher here for smoother communication
};


MIDI_CREATE_CUSTOM_INSTANCE(HardwareSerial, Serial, MIDI, MySettings);

//Inflation and deflation time -> corresponds to the length of bars within Ableton Live
int inflateTimeShort = 600; //This is the number of miliseconds the robot will inflate (try different values) - value is the same as 0.5 bar in Ableton Live
int deflateTimeShort = 1200; //This is the number of miliseconds the robot will deflate (try different values) - value is the same as 1 bars in Ableton Live
int inflateTimeNormal = 1500; //This is the number of miliseconds the robot will inflate (try different values)- value is the same as 1.25 bar in Ableton Live
int deflateTimeNormal = 1500; //This is the number of miliseconds the robot will deflate (try different values)- value is the same as 1.25 bar in Ableton Live
int inflateTimeLong = 3000; //This is the number of miliseconds the robot will inflate (try different values)- value is the same as 2.5 bars in Ableton Live
int deflateTimeLong = 2100; //This is the number of miliseconds the robot will deflate (try different values)- value is the same as 1.75 bars in Ableton Live

//Pumps and valves initiated
int pumpPin1 = 7; //pump 1 [PD7] (from left to right)
int valvePin1 = 4; //valve 1 [PD4] (from left to right)
int pumpPin2 = 2; //pump 2 [PD2] (from left to right)
int valvePin2 = 3; //valve 2 [PD3] (from left to right)
int pumpPin3 = 11; //pump 3 [PB3] (from left to right)
int valvePin3 = 8; //valve 3 [PB0] (from left to right)

////////////////////////////////////////////////////////////

void setup() {
  MIDI.begin(MIDI_CHANNEL_OMNI); //Includes all 16 MIDI channels (if more than 1 channel is needed)
  Serial.begin(115200); //baud rate needs to be declared AFTER MIDI.begin in order to work with Hairless MIDI

  pinMode(pumpPin1, OUTPUT);
  pinMode(valvePin1, OUTPUT);
  pinMode(pumpPin2, OUTPUT);
  pinMode(valvePin2, OUTPUT);
  pinMode(pumpPin3, OUTPUT);
  pinMode(valvePin3, OUTPUT);

  deflateComplete();
}

void loop() {

  //declareTriggersMIDI(); //Use this function to map MIDI "dummy clip" triggers in Ableton Live. Only to be used for initial setup.

  robotSequence2(); //Includes MIDI messages
  delay(1000);
  
  robotStutterSequence1(); //Includes MIDI messages

  robotSequence1();

  robotSequence3(); //Includes MIDI messages
  delay(1000);
  
  robotSequence4();
  delay(1000);

  robotStutterSequence2(); //Includes MIDI messages
  delay(1000);

  deflateComplete();

  //robotSequence5();

}
