# Supplementary material for: The Sounds of Softness. Designing Sound for Human-Soft Robot Interaction
Source: Front Robot AI. 2021 Oct 12;8:674121. doi: 10.3389/frobt.2021.674121 (PMC8546171; doi:10.3389/frobt.2021.674121)
Supplement: Supplementary file 2 [file DataSheet3.ZIP › Code - Programs for SONO robot and Tentacle robot/SONO_MIDI_ArduinoToAbleton_November_2020/SONO_MIDI_ArduinoToAbleton_November_2020/robotStutterSequence1_tab.ino]

void robotStutterSequence1() {

  onPump1();
  onPump2();
  neutralState3();
  MIDI.sendNoteOn(1, 127, 2); //Trigger Notes in Ableton (key trigger)
  MIDI.sendNoteOn(16, 127, 2); //Trigger Dummy Clip "Robot_Stutter_1"
  delay(300);

  onValve1();
  onValve2();
  onValve3();
  delay(300);

  onPump1();
  onPump2();
  onPump3();
  delay(300);

  onValve1();
  onValve2();
  onValve3();
  delay(300);

  neutralState1();
  onPump2();
  onPump3();
  delay(300);

  onValve1();
  onValve2();
  onValve3();
  delay(300);

  onPump1();
  onPump2();
  onPump3();
  delay(300);

  onValve1();
  onValve2();
  onValve3();
  delay(300);

  onPump1();
  neutralState2();
  onPump3();
  delay(300);

  onValve1();
  onValve2();
  onValve3();
  delay(300);

  neutralState1();
  onPump2();
  onPump3();
  delay(300);

  onValve1();
  onValve2();
  onValve3();
  delay(300);

  onPump1();
  onPump2();
  neutralState3();
  delay(300);

  onValve1();
  onValve2();
  onValve3();
  delay(300);

  onPump1();
  neutralState2();
  onPump3();
  delay(300);

  onValve1();
  onValve2();
  onValve3();
  delay(300);

  neutralState1();
  onPump2();
  onPump3();
  delay(300);

  onValve1();
  onValve2();
  onValve3();
  delay(600);

  onPump1();
  onPump2();
  neutralState3();
  delay(300);

  onValve1();
  onValve2();
  onValve3();
  delay(600);

  onPump1();
  neutralState2();
  onPump3();
  delay(300);

  onValve1();
  onValve2();
  onValve3();
  delay(deflateTimeNormal);

  delay(4000);
  MIDI.sendNoteOff(1, 0, 2); //OFF - Key trigger
  MIDI.sendNoteOff(16, 0, 2); //OFF - "Robot_Stutter_1"
  delay(100);

}
