# Supplementary material for: The Sounds of Softness. Designing Sound for Human-Soft Robot Interaction
Source: Front Robot AI. 2021 Oct 12;8:674121. doi: 10.3389/frobt.2021.674121 (PMC8546171; doi:10.3389/frobt.2021.674121)
Supplement: Supplementary file 2 [file DataSheet3.ZIP › Code - Programs for SONO robot and Tentacle robot/SONO_MIDI_ArduinoToAbleton_November_2020/SONO_MIDI_ArduinoToAbleton_November_2020/robotSequence5_tab.ino]

//MIDI not included in this function (yet).
void robotSequence5() {

  //1
  neutralState1();
  onPump2();
  neutralState3();
  delay(inflateTimeShort);

  //2
  neutralState1();
  onValve2();
  neutralState3();
  delay(inflateTimeLong);

  //3
  neutralState1();
  onPump2();
  neutralState3();
  delay(inflateTimeShort);

  //4
  neutralState1();
  onValve2();
  onPump3();
  delay(inflateTimeNormal);

  //5
  neutralState1();
  onPump2();
  neutralState3();
  delay(inflateTimeShort);

  //6
  onPump1();
  onValve2();
  onValve3();
  delay(inflateTimeShort);

  //7
  neutralState1();
  onPump2();
  neutralState3();
  delay(inflateTimeShort);

  //9
  onValve1();
  onValve2();
  neutralState3();
  delay(inflateTimeLong);
  
}
