# Supplementary material for: The Sounds of Softness. Designing Sound for Human-Soft Robot Interaction
Source: Front Robot AI. 2021 Oct 12;8:674121. doi: 10.3389/frobt.2021.674121 (PMC8546171; doi:10.3389/frobt.2021.674121)
Supplement: Supplementary file 2 [file DataSheet3.ZIP › Code - Programs for SONO robot and Tentacle robot/SONO_MIDI_ArduinoToAbleton_November_2020/SONO_MIDI_ArduinoToAbleton_November_2020/robotSequence1_tab.ino]

void robotSequence1() {

  //1
  onPump1();
  onPump2();
  onPump3();
  MIDI.sendNoteOn(1, 127, 2); //Trigger Notes in Ableton (key trigger)
  MIDI.sendNoteOn(5, 127, 2); //Trigger Dummy Clip "robotSequence1"

  delay(inflateTimeShort); //600 ms

  //2
  neutralState1();
  neutralState2();
  neutralState3();
  //MIDI line here
  delay(deflateTimeShort); //1200 ms


  //3
  onPump1();
  onPump2();
  onPump3();

  delay(inflateTimeShort);//600 ms


  //4
  neutralState1();
  neutralState2();
  neutralState3();
  //MIDI line here
  delay (3000);


  //5
  onValve1();
  neutralState2();
  onValve3();
  delay(deflateTimeShort);//1200 ms

  MIDI.sendNoteOff(1, 0, 2);
  delay(600);


  //6
  neutralState1();
  onValve2();
  onPump3();
  MIDI.sendNoteOn(1, 127, 2);
  delay(inflateTimeShort);//600 ms


  //7
  onValve1();
  onValve2();
  onValve3();
  delay(deflateTimeShort); //1200 ms
  MIDI.sendNoteOff(1, 0, 2);


  //8
  onPump1();
  onPump2();
  onPump3();
  MIDI.sendNoteOn(1, 127, 2);
  delay(inflateTimeShort); //600 ms


  //9
  neutralState1();
  onValve2();
  onValve3();
  //MIDI line here
  delay(deflateTimeShort);//1200 ms


  //10
  onValve1();
  neutralState2();
  onPump3();
  MIDI.sendNoteOn(1, 127, 2);
  delay(inflateTimeShort);//600 ms


  //11
  onValve1();
  onValve2();
  onValve3();
  delay(deflateTimeShort);//1200 ms

  //11.5 - MIDI off
  delay(3000);
  MIDI.sendNoteOff(1, 0, 2); //OFF - Key trigger
  MIDI.sendNoteOff(5, 0, 2); //OFF - "robotSequence1"
  delay(100);

}
