# Supplementary material for: The Sounds of Softness. Designing Sound for Human-Soft Robot Interaction
Source: Front Robot AI. 2021 Oct 12;8:674121. doi: 10.3389/frobt.2021.674121 (PMC8546171; doi:10.3389/frobt.2021.674121)
Supplement: Supplementary file 2 [file DataSheet3.ZIP › Code - Programs for SONO robot and Tentacle robot/SONO_MIDI_ArduinoToAbleton_November_2020/SONO_MIDI_ArduinoToAbleton_November_2020/robotSequence3_tab.ino]

void robotSequence3() {
  //1 - up
  onPump1();
  onPump2();
  onPump3();
  MIDI.sendNoteOn(1, 127, 2); //Trigger Notes in Ableton (key trigger)
  MIDI.sendNoteOn(2, 127, 2); //Trigger Dummy Clip "All_Inflate_1"

  delay(inflateTimeShort); //600 ms

  //2 - neutral
  neutralState1();
  neutralState2();
  neutralState3();
  delay(inflateTimeShort); //600 ms

  //2.5 - MIDI off
  MIDI.sendNoteOff(2, 0, 2); //OFF - "All_Inflate_1"

  //3 - down
  onValve1();
  onValve2();
  onValve3();
  MIDI.sendNoteOn(6, 127, 2); //Trigger Dummy Clip "All_Deflate_1"
  delay(deflateTimeNormal); //1200 ms

  //3.5 - MIDI off
  delay(1200);
  MIDI.sendNoteOff(1, 0, 2); //OFF - Key trigger
  MIDI.sendNoteOff(6, 0, 2); //OFF - "All_Deflate_1"
  delay(100);

  //4 - up
  onPump1();
  onPump2();
  onPump3();
  MIDI.sendNoteOn(1, 127, 2); //Trigger Notes in Ableton (key trigger)
  MIDI.sendNoteOn(4, 127, 2); //Trigger Dummy Clip "All_Inflate_3"
  delay(inflateTimeNormal);

  //4.5 - MIDI off
  MIDI.sendNoteOff(4, 0, 2); //OFF - "All_Inflate_3"

  //5 - neutral and down
  onValve1();
  neutralState2();
  onValve3();
  MIDI.sendNoteOn(14, 127, 2); //Trigger Dummy Clip "One_Deflate_1"
  delay(deflateTimeNormal);

  //5.5 - MIDI off
 delay(1000);
  MIDI.sendNoteOff(1, 0, 2); //OFF - Key trigger
  MIDI.sendNoteOff(14, 0, 2); //OFF - "One_Deflate_1"
  delay(100);

  //6 - up and neutral
  onPump1();
  onValve2();
  onPump3();
  MIDI.sendNoteOn(1, 127, 2); //Trigger Notes in Ableton (key trigger)
  MIDI.sendNoteOn(11, 127, 2); //Trigger Dummy Clip "One_Inflate_2"
  delay(deflateTimeNormal);

  //6.5 - MIDI off
  MIDI.sendNoteOff(11, 0, 2); //OFF - "One_Inflate_2"

  //7 - down and neutral
  onValve1();
  neutralState2();
  onValve3();
  MIDI.sendNoteOn(15, 127, 2); //Trigger Dummy Clip "One_Deflate_2"
  delay(deflateTimeNormal);

  //8 - Completely down
  onValve1();
  onValve2();
  onValve3();
  delay(deflateTimeLong);

  //8.5 - MIDI off
  delay(4000);
  MIDI.sendNoteOff(1, 0, 2); //OFF - Key trigger
  MIDI.sendNoteOff(15, 0, 2); //OFF - "One_Deflate_2"
  delay(100);

}
