# Supplementary material for: The Sounds of Softness. Designing Sound for Human-Soft Robot Interaction
Source: Front Robot AI. 2021 Oct 12;8:674121. doi: 10.3389/frobt.2021.674121 (PMC8546171; doi:10.3389/frobt.2021.674121)
Supplement: Supplementary file 2 [file DataSheet3.ZIP › Code - Programs for SONO robot and Tentacle robot/SONO_MIDI_ArduinoToAbleton_November_2020/SONO_MIDI_ArduinoToAbleton_November_2020/robotSequence2_tab.ino]

void robotSequence2() {
  //1
  onPump1();
  neutralState2();
  onPump3();
  MIDI.sendNoteOn(1, 127, 2); //Trigger Notes in Ableton (key trigger)
  MIDI.sendNoteOn(2, 127, 2); //Trigger Dummy Clip "All_Inflate_1"

  delay(inflateTimeShort);

  //1.5 - MIDI off
  MIDI.sendNoteOff(2, 0, 2); //OFF - "All_Deflate_1"

  //2
  onValve1();
  onValve2();
  onValve3();
  MIDI.sendNoteOn(6, 127, 2); //Trigger Dummy Clip "All_Deflate_1"
  delay(deflateTimeShort);

  //2.5 - MIDI off
  delay(2000);
  MIDI.sendNoteOff(1, 0, 2); //OFF - Key trigger
  MIDI.sendNoteOff(6, 0, 2); //OFF - "All_Deflate_1"
  delay(100);

  //3
  neutralState1();
  onPump2();
  onPump3();
  MIDI.sendNoteOn(1, 127, 2); //Trigger Notes in Ableton (key trigger)
  MIDI.sendNoteOn(3, 127, 2); //Trigger Dummy Clip "All_Inflate_2"
  delay(inflateTimeShort);

  //3.5 - MIDI off
  MIDI.sendNoteOff(3, 0, 2); //OFF - "All_Inflate_2"
  delay (200);

  //4
  onValve1();
  neutralState2();
  onValve3();
  MIDI.sendNoteOn(7, 127, 2); //Trigger Dummy Clip "All_Deflate_2"
  delay(3000);

  //4.5 - MIDI off
  delay(1500);
  MIDI.sendNoteOff(1, 0, 2); //OFF - Key trigger
  MIDI.sendNoteOff(7, 0, 2); //OFF - "All_Deflate_2"
  delay (100);

  //5
  onPump1();
  onValve2();
  onPump3();
  MIDI.sendNoteOn(1, 127, 2); //Trigger Notes in Ableton (key trigger)
  MIDI.sendNoteOn(4, 127, 2); //Trigger Dummy Clip "All_Inflate_3"

  delay(inflateTimeShort);

  //5.5 - MIDI off
  MIDI.sendNoteOff(4, 0, 2); //OFF - "All_Inflate_3"
  delay (200);

  //6
  onValve1();
  onValve2();
  onValve3();
  MIDI.sendNoteOn(8, 127, 2); //Trigger Dummy Clip "All_Deflate_3"
  delay(600);

  //6.5 - MIDI off
  MIDI.sendNoteOff(1, 0, 2); //OFF - Key trigger
  MIDI.sendNoteOff(8, 0, 2); //OFF - "All_Deflate_3"
  delay (200);

  //7
  neutralState1();
  neutralState2();
  onPump3();
  MIDI.sendNoteOn(1, 127, 2); //Trigger Notes in Ableton (key trigger)
  MIDI.sendNoteOn(10, 127, 2); //Trigger Dummy Clip "One_Inflate_1"
  delay(inflateTimeShort);

  //7.5 - MIDI off
  MIDI.sendNoteOff(10, 0, 2); //OFF - "One_Inflate_1"
  delay (200);

  //8
  onValve1();
  onValve2();
  onValve3();
  MIDI.sendNoteOn(9, 127, 2); //Trigger Dummy Clip "All_Deflate_4"

  delay(3600);

  //8.5 - MIDI off
  delay(2000);
  MIDI.sendNoteOff(1, 0, 2); //OFF - Key trigger
  MIDI.sendNoteOff(9, 0, 2); //OFF - "All_Deflate_4"
  delay(100);

}
