# Supplementary material for: The Sounds of Softness. Designing Sound for Human-Soft Robot Interaction
Source: Front Robot AI. 2021 Oct 12;8:674121. doi: 10.3389/frobt.2021.674121 (PMC8546171; doi:10.3389/frobt.2021.674121)
Supplement: Supplementary file 2 [file DataSheet3.ZIP › Code - Programs for SONO robot and Tentacle robot/SONO_MIDI_ArduinoToAbleton_November_2020/SONO_MIDI_ArduinoToAbleton_November_2020/declareTriggersMIDI.ino]

//this tab is used to declare virtual MIDI keys (1-17 - notes C#-2 to F-1) in Ableton Live via "MIDI mapping". The keys strokes are sent on MIDI channel 2.
// the MIDI.sendNoteOn( _ ,_ , _); commands works as follows: note (1), velocity (127), channel (2)

void declareTriggersMIDI() {

  //1
  MIDI.sendNoteOn(1, 127, 2); //Trigger Notes in Ableton (key trigger) 
  delay(2000);
  MIDI.sendNoteOff(1, 0, 2);
  delay(2000);

  //2
  MIDI.sendNoteOn(2, 127, 2); //Trigger Dummy Clip "All_Inflate_1"
  delay(2000);
  MIDI.sendNoteOff(2, 0, 2);
  delay(2000);

  //3
  MIDI.sendNoteOn(3, 127, 2); //Trigger Dummy Clip "All_Inflate_2"
  delay(2000);
  MIDI.sendNoteOff(3, 0, 2);
  delay(2000);

  //4
  MIDI.sendNoteOn(4, 127, 2); //Trigger Dummy Clip "All_Inflate_3"
  delay(2000);
  MIDI.sendNoteOff(4, 0, 2);
  delay(2000);

  //5
  MIDI.sendNoteOn(5, 127, 2); //Trigger Dummy Clip "robotSequence1"
  delay(2000);
  MIDI.sendNoteOff(5, 0, 2);
  delay(2000);

  //6
  MIDI.sendNoteOn(6, 127, 2); //Trigger Dummy Clip "All_Deflate_1"
  delay(2000);
  MIDI.sendNoteOff(6, 0, 2);
  delay(2000);

  //7
  MIDI.sendNoteOn(7, 127, 2); //Trigger Dummy Clip "All_Deflate_2"
  delay(2000);
  MIDI.sendNoteOff(7, 0, 2);
  delay(2000);

  //8
  MIDI.sendNoteOn(8, 127, 2); //Trigger Dummy Clip "All_Deflate_3"
  delay(2000);
  MIDI.sendNoteOff(8, 0, 2);
  delay(2000);

  //9
  MIDI.sendNoteOn(9, 127, 2); //Trigger Dummy Clip "All_Deflate_4"
  delay(2000);
  MIDI.sendNoteOff(9, 0, 2);
  delay(2000);

  //10
  MIDI.sendNoteOn(10, 127, 2); //Trigger Dummy Clip "One_Inflate_1"
  delay(2000);
  MIDI.sendNoteOff(10, 0, 2);
  delay(2000);

  //11
  MIDI.sendNoteOn(11, 127, 2); //Trigger Dummy Clip "One_Inflate_2"
  delay(2000);
  MIDI.sendNoteOff(11, 0, 2);
  delay(2000);

  //12
  MIDI.sendNoteOn(12, 127, 2); //Trigger Dummy Clip "One_Inflate_3"
  delay(2000);
  MIDI.sendNoteOff(12, 0, 2);
  delay(2000);

  //13
  MIDI.sendNoteOn(13, 127, 2); //Trigger Dummy Clip "One_Inflate_4"
  delay(2000);
  MIDI.sendNoteOff(13, 0, 2);
  delay(2000);

  //14
  MIDI.sendNoteOn(14, 127, 2); //Trigger Dummy Clip "One_Deflate_1"
  delay(2000);
  MIDI.sendNoteOff(14, 0, 2);
  delay(2000);

  //15
  MIDI.sendNoteOn(15, 127, 2); //Trigger Dummy Clip "One_Deflate_2"
  delay(2000);
  MIDI.sendNoteOff(15, 0, 2);
  delay(2000);

  //16
  MIDI.sendNoteOn(16, 127, 2); //Trigger Dummy Clip "Robot_Stutter_1"
  delay(2000);
  MIDI.sendNoteOff(16, 0, 2);
  delay(2000);

  //17
  MIDI.sendNoteOn(17, 127, 2); //Trigger Dummy Clip "Robot_Stutter_2"
  delay(2000);
  MIDI.sendNoteOff(17, 0, 2);
  delay(2000);

}
