# Supplementary material for: The Sounds of Softness. Designing Sound for Human-Soft Robot Interaction
Source: Front Robot AI. 2021 Oct 12;8:674121. doi: 10.3389/frobt.2021.674121 (PMC8546171; doi:10.3389/frobt.2021.674121)
Supplement: Supplementary file 4 [file DataSheet1.ZIP]

Archive with 10 entries (9 files):
- Ableton files - Sound designs - SDU - Sounds of Softness/
- __MACOSX/._Ableton files - Sound designs - SDU - Sounds of Softness
- Ableton files - Sound designs - SDU - Sounds of Softness/1-SONO-WhiteNoise.adg
- __MACOSX/Ableton files - Sound designs - SDU - Sounds of Softness/._1-SONO-WhiteNoise.adg
- Ableton files - Sound designs - SDU - Sounds of Softness/SONO - Patch Selector (1,2,3-SONO-SoundDesigns).adg
- __MACOSX/Ableton files - Sound designs - SDU - Sounds of Softness/._SONO - Patch Selector (1,2,3-SONO-SoundDesigns).adg
- Ableton files - Sound designs - SDU - Sounds of Softness/2-SONO-GlassAttack.adg
- __MACOSX/Ableton files - Sound designs - SDU - Sounds of Softness/._2-SONO-GlassAttack.adg
- Ableton files - Sound designs - SDU - Sounds of Softness/3-SONO-Movies.adg
- __MACOSX/Ableton files - Sound designs - SDU - Sounds of Softness/._3-SONO-Movies.adg
